# Supplementary material for: Thermophysical Measurements in Liquid Alloys and Phase Diagram Studies
Source: Materials (Basel). 2019 Dec 2;12(23):3999. doi: 10.3390/ma12233999 (PMC6926574; doi:10.3390/ma12233999)
Supplement: Supplementary file 1 [file materials-12-03999-s001.zip]

Archive with 1 entries (1 files):
- materials-653847-supplementary.xlsx
