# Supplementary material for: Thermophysical Measurements in Liquid Alloys and Phase Diagram Studies
Source: Materials (Basel). 2019 Dec 2;12(23):3999. doi: 10.3390/ma12233999 (PMC6926574; doi:10.3390/ma12233999)
Supplement: Supplementary file 1 [file materials-12-03999-s001.zip › materials-653847-supplementary.xlsx]

## Sheet: Sound velocity in Ga
T [°C]	Sound Velocity [m/s]	error
561.892	2733.07	5.46615
548.26	2738.77	5.47755
531.7	2741.98	5.48396
515.827	2744.91	5.48982
499.821	2750.55	5.50111
479.544	2753.88	5.50776
460.678	2759.51	5.51902
450.908	2763.68	5.52737
420.156	2770.6	5.5412
399.099	2774.12	5.54824
383.448	2781.25	5.56249
368.08	2785.38	5.57076
351.306	2789.83	5.57966
333.028	2795.25	5.59049
316.081	2798.42	5.59684
301.023	2802.82	5.60565
284.114	2807.2	5.6144
261.996	2812.81	5.62562
250.57	2818.99	5.63799
231.957	2823.79	5.64758
211.699	2830.42	5.66084
201.224	2833.05	5.66611
181.505	2836.74	5.67348
159.817	2842.45	5.6849
151.103	2845.43	5.69086
129.981	2848.49	5.69698
108.013	2850.49	5.70098
97.9521	2854.31	5.70861
79.7358	2859.06	5.71812
65.5598	2864.19	5.72838
54.9329	2870.97	5.74194
49.6067	2873.37	5.74674
600.087	2720.39	5.44079
591.499	2724.69	5.44939
578.654	2729.52	5.45904
563.683	2734.02	5.46805
547.217	2739.01	5.47802
530.577	2743.21	5.48642
516.16	2748.49	5.49698
501.3	2750.21	5.50042
484.341	2753.06	5.50613
469.067	2756.79	5.51359
454.045	2760.29	5.52059
440.007	2765.04	5.53007
424.258	2769.89	5.53978
408.263	2773.8	5.54761
393.949	2778.08	5.55616
377.792	2784.07	5.56813
363.987	2788.98	5.57796
349.018	2793.39	5.58679
334.018	2799.12	5.59824
318.99	2800.33	5.60067
303.439	2803.84	5.60769
289.256	2810.9	5.6218
273.681	2814.46	5.62891
258.589	2816.11	5.63223
243.577	2821.3	5.64259
228.744	2826.52	5.65304
214.072	2830.2	5.6604
198.302	2834.33	5.66867
183.386	2837.39	5.67477
169.321	2839.46	5.67891
154.147	2843.51	5.68703
139.033	2848.37	5.69674
118.452	2852.34	5.70468
98.6177	2857.52	5.71504
547.768	2738.39	5.47679
538.035	2744.71	5.48942
524.384	2743.69	5.48738
511.104	2745.71	5.49141
495.371	2749.33	5.49867
479.034	2754.49	5.50899
458.852	2760.84	5.52169
442.109	2767.95	5.5359
422.358	2770.91	5.54181
401.52	2772.99	5.54599
381.403	2782.35	5.5647
360.55	2786.36	5.57273
339.013	2791.19	5.58238
318.886	2798.51	5.59703
299.357	2807.59	5.61518
279.175	2814.66	5.62933
258.876	2816.24	5.63249
238.422	2821.68	5.64335
218.298	2828.79	5.65758
197.133	2835.98	5.67195
179.199	2838.33	5.67666
160.103	2841.59	5.68318
138.574	2846.24	5.69247
118.209	2850.81	5.70162
98.5665	2857.88	5.71577
78.4686	2861.62	5.72325
70.2643	2868.61	5.73722
55.8849	2867.94	5.73589

## Sheet: Sound velocity in In
T [°C]	Sound Velocity [m/s]	error
669.104	2178.88	4.35776
653.386	2181.58	4.36316
651.43	2176.49	4.35298
633.899	2180.62	4.36125
614.622	2190.13	4.38025
593.098	2198.72	4.39744
569.321	2198.8	4.3976
549.888	2210.88	4.42176
526.126	2212.01	4.42403
497.54	2222	4.444
468.088	2231.88	4.46376
463.162	2231.6	4.4632
439.051	2233.23	4.46646
434.202	2242.6	4.48519
399.248	2243.59	4.48718
369.472	2255.16	4.51031
343.726	2260.91	4.52182
313.308	2276.67	4.55333
289.373	2277.78	4.55556
268.81	2288.9	4.5778
249.742	2293.02	4.58605
246.841	2294.75	4.5895
230.405	2304.98	4.60996
228.025	2300.89	4.60178
213.131	2304.77	4.60953
193.685	2306.74	4.61348
182.389	2311.28	4.62257
170.775	2323.51	4.64701
726.848	2160.83	4.32166
718.473	2160.72	4.32145
702.808	2169.1	4.3382
689.604	2170.46	4.34091
679.463	2173.73	4.34747
664.828	2180.49	4.36097
637.008	2185.47	4.37093
617.679	2190.82	4.38163
600.127	2191.51	4.38301
580.177	2195.86	4.39171
559.125	2200.13	4.40026
539.724	2208.53	4.41706
518.18	2215.05	4.43011
497.399	2221.92	4.44384
469.246	2223.32	4.44664
466.781	2231.26	4.46252
448.642	2237.85	4.47571
445.981	2231.72	4.46345
423.264	2237.02	4.47405
398.959	2247.69	4.49537
379.107	2253.32	4.50664
368.355	2254.2	4.50841
352.946	2258.42	4.51684
329.094	2263.86	4.52771
298.411	2274.27	4.54854
272.945	2285.09	4.57018
234.833	2293.64	4.58728
208.311	2307.32	4.61465
205.428	2301.49	4.60298
170.115	2315.18	4.63037
790.379	2149.79	4.29958
780.547	2156.42	4.31285
758.879	2157.17	4.31435
737.93	2165.11	4.33021
718.134	2166.9	4.33381
698.355	2168.97	4.33795
678.491	2176.7	4.3534
658.183	2183.84	4.36769
638.004	2187.07	4.37414
618.292	2192.13	4.38426
596.82	2198.92	4.39784
577.344	2200.14	4.40028
559.005	2203.61	4.40723
538.91	2210.46	4.42092
518.184	2211.51	4.42302
498.493	2222.02	4.44404
471.813	2227.9	4.4558
454.017	2239.19	4.47838
437.361	2243.58	4.48716
418.054	2247.92	4.49584
398.286	2252.21	4.50442
378.743	2259.79	4.51959
357.991	2260.25	4.5205
346.034	2262.02	4.52405
327.038	2267.36	4.53473
299.79	2276.63	4.55326
279.474	2284.47	4.56895
259.199	2293.69	4.58737
239.632	2297.15	4.59431

## Sheet: Electrical resistivity of Bi
	Cooling			Heating
T [°C]	r [mW/cm]	error	T [°C]	r [mW/cm]	error
301.36	127.887	1.28984	299.277	127.184	1.25559
309.725	128.591	1.27348	310.861	127.166	1.25524
319.249	128.8	1.28324	320.066	127.164	1.25522
329.452	129.091	1.29196	329.582	127.142	1.25506
339.979	130.015	1.29336	339.801	127.42	1.26907
350.199	130.298	1.29241	350.673	127.684	1.28564
360.599	131.357	1.30659	361.317	128.429	1.29035
370.128	131.872	1.31284	370.75	129.549	1.32367
379.944	132.873	1.3208	380.536	130.328	1.28645
390.76	133.246	1.32	390.403	130.596	1.30231
400.873	133.606	1.33796	399.986	131.068	1.31801
409.842	134.355	1.33977	410.297	132.412	1.32668
419.677	134.906	1.34135	419.687	133.157	1.31437
430.497	135.327	1.3515	429.66	133.305	1.31663
439.451	135.86	1.35144	439.812	133.849	1.33226
450.062	136.128	1.35602	450.068	134.78	1.33091
460.464	136.917	1.3676	459.762	135.417	1.35235
470.112	137.477	1.36709	470.863	136.124	1.35295
480.646	137.706	1.36367	480.021	136.915	1.37318
490.249	138.883	1.38951	489.646	137.433	1.37682
499.613	139.203	1.39377	500.351	137.908	1.36129
509.916	140.001	1.39717	509.671	137.918	1.36137
519.723	140.702	1.39411	519.396	139.275	1.38532
529.825	140.85	1.39481	529.189	139.646	1.389
540.77	141.342	1.40834	538.557	140.524	1.39665
550.179	142.462	1.41636	550.442	140.902	1.39173
560.179	143.046	1.42692	559.891	141.368	1.41305
570.326	143.872	1.42941	568.733	141.798	1.41871
580.378	144.705	1.44262	579.153	142.758	1.42059
589.924	145.486	1.4481	589.296	143.889	1.42032
599.916	146.613	1.46253	599.15	144.168	1.42793
609.569	148.291	1.46962	608.545	144.852	1.44527
619.908	149.356	1.49189	618.531	145.722	1.44838
629.493	150.161	1.49523	629.792	145.809	1.45883
640.761	150.975	1.50231	641.47	146.675	1.46116
650.941	151.413	1.50014	650.865	147.324	1.46629
659.851	152.678	1.51457	660.559	148.137	1.48422
670.251	152.904	1.51468	669.162	148.343	1.4774
680.536	153.973	1.53856	680.462	148.844	1.47537
689.99	154.359	1.52855	689.902	149.652	1.49002
699.095	154.417	1.52974	698.995	150.602	1.50223
709.47	155.735	1.54934	709.195	152.21	1.51142
720.874	155.837	1.54486
729.258	156.199	1.55047
739.398	156.947	1.57642

## Sheet: Electrical resistivity of Ga
	Cooling			Heating
T [°C]	r [mW/cm]	error	T [°C]	r [mW/cm]	error
100.8	28.0367	0.24364	114.536	28.8784	0.22715
106.771	28.3604	0.24398	126.614	29.3107	0.23184
117.466	28.3509	0.24387	136.594	29.4139	0.2311
126.949	28.697	0.25081	147.115	29.6499	0.23265
136.512	28.6757	0.24924	156.569	29.9776	0.24109
146.78	28.5559	0.2494	166.937	30.2687	0.24065
156.963	28.942	0.24928	177.191	30.2517	0.23866
167.172	29.163	0.2508	187.288	30.7396	0.24865
176.714	29.2691	0.25128	197.391	30.9743	0.24789
186.911	29.4745	0.2543	207.01	31.1371	0.24862
197.429	29.5384	0.25601	216.935	31.3044	0.2494
206.83	29.7141	0.25564	227.132	31.6145	0.25322
216.766	29.8282	0.25632	237.388	31.8954	0.25038
226.896	29.9138	0.25709	247.459	32.0341	0.2513
237.369	30.1249	0.26026	257.983	32.2218	0.25488
246.957	30.3465	0.26388	267.195	32.5531	0.25599
256.468	30.4644	0.26171	277.113	32.5494	0.25486
266.933	30.5753	0.26498	286.654	32.7087	0.25697
276.354	30.666	0.26475	296.913	32.9718	0.26217
286.448	30.7459	0.26421	307.275	32.9207	0.25758
296.842	30.9223	0.27292	317.197	33.1052	0.25949
307.32	30.9351	0.26672	327.225	33.1796	0.26035
316.427	31.1586	0.26863	337.078	33.5904	0.26344
326.728	31.2185	0.27045	346.773	33.6338	0.26337
337.282	31.3549	0.27168	356.427	33.711	0.2664
347.535	31.5114	0.27094	366.766	33.9303	0.26544
356.751	31.7966	0.2763	376.469	34.1238	0.26873
366.708	31.7185	0.27525	387.243	34.1238	0.27471
376.511	31.746	0.27376	397.519	34.536	0.27666
386.293	32.0181	0.27569	407.227	34.6325	0.27308
397.177	32.0755	0.27581	416.72	34.8869	0.27434
407.168	32.1678	0.27685	426.548	35.1025	0.27499
417.687	32.1703	0.27869	436.632	35.1982	0.27886
427.278	32.3867	0.27931	446.463	35.2669	0.27669
437.47	32.6153	0.28309	456.585	35.4935	0.27902
447.62	32.7428	0.28634	466.858	35.9503	0.28359
457.251	32.8537	0.28198	477.047	36.1718	0.28724
467.112	32.9748	0.28293	486.816	36.2808	0.28582
476.808	33.1438	0.2848	497.115	36.6786	0.28744
487.14	33.1887	0.28595	507.072	36.6129	0.28769
497.041	33.2811	0.28646	517	36.7638	0.2914
507.765	33.445	0.28834	526.322	37.0102	0.29151
517.285	33.6713	0.28903	536.967	36.8472	0.28788
526.902	33.7707	0.29122	547.101	37.0284	0.29429
536.822	33.8377	0.2918	556.822	37.0431	0.29012
546.707	34.0275	0.29232	567.108	37.2049	0.29126
557.116	34.2671	0.29446	577.406	37.9494	0.30152
566.809	34.2471	0.29539	587.136	38.2418	0.29876
576.945	34.3819	0.29547	597.027	38.2825	0.29987
586.784	34.5367	0.29908	607.48	38.4135	0.30219
596.474	34.6693	0.29778	617.377	38.5889	0.30189
606.702	34.8037	0.3009	626.907	38.7653	0.30663
616.869	34.966	0.30072	637.198	38.8825	0.3044
626.987	35.1417	0.30438	647.217	38.631	0.30522
636.906	35.2456	0.30294	657.061	38.5743	0.30314
646.433	35.2389	0.30346	667.406	38.8645	0.30532
656.888	35.2313	0.30209	677.125	38.7943	0.30356
667.238	35.3887	0.30447	687.181	38.8374	0.30426
677.132	35.4652	0.30523	697.76	39.0487	0.30481
686.475	35.4732	0.30645	707.367	39.1188	0.30613
695.94	35.597	0.30833	717.633	39.2422	0.3092
706.635	35.62	0.30724
716.543	35.8047	0.30944
724.405	35.8546	0.30897

## Sheet: Electrical resistivity of In
	Cooling			Heating
T [°C]	r [mW/cm]	error	T [°C]	r [mW/cm]	error
194.565	32.9614	0.56399	180.299	33.1728	0.56561
199.699	33.0584	0.56578	189.728	33.4579	0.56398
209.16	33.6313	0.56704	199.682	33.3083	0.5663
219.693	33.5055	0.57112	209.38	33.8351	0.56707
229.853	33.8762	0.57371	220.109	34.0402	0.57163
240.24	34.3667	0.5755	230.858	34.4088	0.57367
250.176	34.6266	0.57977	240.114	34.4834	0.5756
259.95	34.645	0.58491	249.767	34.5825	0.57977
269.961	35.0038	0.59035	259.535	34.9094	0.58491
280.173	34.9261	0.59077	270.029	35.0996	0.59039
290.405	35.3859	0.59051	280.108	35.5683	0.59083
300.562	35.4418	0.5928	289.763	35.9309	0.59051
309.689	35.8042	0.598	300.171	36.0427	0.5928
319.486	36.1623	0.60474	309.876	36.3346	0.59883
329.967	36.297	0.60822	319.716	36.4323	0.60458
339.628	36.8033	0.60803	329.464	36.6165	0.60822
349.789	36.8891	0.61208	339.846	36.8255	0.60808
360.483	37.3167	0.6162	349.8	37.2996	0.61212
369.944	37.4604	0.61728	360.017	37.4163	0.6162
380.199	37.6615	0.61895	370.14	37.6635	0.61742
390.059	37.7515	0.6235	380.229	37.9664	0.61901
399.725	38.125	0.63533	390.019	38.0668	0.62611
410.214	38.6025	0.64186	399.714	38.2586	0.63545
420.286	39.0262	0.64579	409.804	38.6266	0.64186
430.137	39.172	0.64592	420.275	38.9471	0.64566
440.143	39.3112	0.64256	429.941	39.1028	0.64599
449.904	39.5557	0.6453	439.986	39.3328	0.6425
459.827	40.0194	0.64999	450.278	39.767	0.64587
470.216	40.2944	0.65445	460.198	39.8464	0.65041
480.275	40.6437	0.65863	470.1	40.0693	0.65457
490.012	40.7527	0.66359	479.529	40.1294	0.65863
499.81	41.3102	0.6672	490.074	40.4776	0.66415
510.244	41.5421	0.67191	500.069	40.8485	0.66733
520.712	41.8172	0.676	509.791	40.8325	0.67191
530.714	42.1812	0.68005	520.246	41.3025	0.676
540.326	42.2916	0.6848	530.326	41.5782	0.68005
550.249	42.5862	0.68964	539.827	41.8321	0.6848
559.832	42.7011	0.69343	549.94	42.0112	0.68964
569.577	43.2534	0.71123	559.939	42.3187	0.69604
579.331	43.383	0.70836	570.379	42.5469	0.70896
589.472	43.9286	0.71186	580.225	42.7355	0.70713
599.699	44.1319	0.71996	590.178	42.913	0.7119
610.475	44.565	0.71796	600.029	43.137	0.71912
620.313	44.9468	0.73115	610.344	43.333	0.71799
629.904	45.2383	0.73278	619.783	43.6065	0.73115
640.498	45.3829	0.73904	629.507	43.9762	0.73278
649.859	45.5796	0.74325	639.903	43.983	0.73904
660.715	46.0678	0.74979	649.38	44.2781	0.74325
670.305	46.4385	0.75636	660.269	44.4579	0.74979
679.559	46.6622	0.76025	669.62	44.8841	0.75636
690.151	46.952	0.7721	679.109	45.1133	0.76025
699.346	47.2129	0.77479	689.687	45.2388	0.7721
709.551	47.5388	0.78013	699.644	45.6478	0.7755
719.858	47.987	0.78452	710.53	45.7498	0.78082
730.079	47.9845	0.79193	720.704	46.2053	0.78553
736.418	48.1065	0.79478	730.724	46.2636	0.7932
			736.29	46.446	0.79547

## Sheet: Electrical resistivity of Sn
	Cooling			Heating
T [°C]	r [mW/cm]	error	T [°C]	r [mW/cm]	error
254.425	45.9196	0.59533	269.51	46.0523	0.59763
259.066	46.2454	0.60084	280.343	46.2996	0.6002
269.685	46.7287	0.60869	289.983	46.5923	0.60469
280.123	47.1005	0.61305	299.74	46.9473	0.60992
289.881	47.5347	0.61741	309.845	47.2723	0.61438
300.266	47.7773	0.62051	319.735	47.6361	0.61775
310.9	48.1223	0.62733	329.953	47.9986	0.62298
319.689	48.5557	0.63155	340.474	48.3584	0.62739
330.116	49.056	0.63647	350.622	48.7079	0.63315
339.826	49.286	0.64063	360.283	49.0663	0.63731
351.427	49.5731	0.64916	370.055	49.4815	0.6429
360.632	49.9063	0.64738	379.818	49.7672	0.64547
370.306	50.2512	0.65275	389.903	50.1848	0.6522
380.002	50.537	0.65618	400.157	50.5297	0.65663
390.068	50.8368	0.66045	410.604	50.9024	0.6604
400.232	51.1111	0.66498	420.138	51.2462	0.66471
409.861	51.4599	0.66737	429.538	51.5541	0.66906
419.831	51.8362	0.67306	440.208	51.9302	0.67389
430.339	52.209	0.6783	450.192	52.2917	0.67794
440.699	52.6192	0.68479	459.842	52.6285	0.68311
449.907	52.9655	0.68712	469.908	53.0491	0.688
459.477	53.3049	0.69099	480.188	53.3962	0.69332
469.945	53.6821	0.6989	489.95	53.7289	0.69676
480.008	54.1431	0.70237	499.917	54.1595	0.70297
489.799	54.4614	0.70646	510.42	54.4497	0.70694
499.75	54.848	0.7118	519.793	54.8941	0.71358
509.821	55.245	0.7169	529.965	55.3879	0.71846
520.379	55.6335	0.72106	539.943	55.8437	0.72481
530.243	55.9558	0.72639	549.539	56.3542	0.73132
540.208	56.3297	0.73016	560.165	56.6865	0.73529
550.213	56.5906	0.73342	570.337	56.9112	0.73857
558.307	56.8494	0.73804	580.521	57.3137	0.74383
570.897	57.1839	0.74123	590.104	57.5798	0.74682
580.437	57.5205	0.74643	599.698	57.872	0.75041
590.521	57.8356	0.74988	610.039	58.1726	0.75445
599.944	58.2202	0.75434	620.415	58.4753	0.75853
609.621	58.4713	0.75876	629.903	58.8461	0.76321
619.439	58.8449	0.76354	640.286	59.1997	0.76839
629.466	59.1362	0.76742	650.388	59.5622	0.77251
639.965	59.5198	0.77263	660.066	59.9354	0.77826
649.693	59.6688	0.77414	669.719	60.3124	0.78245
659.609	59.9985	0.77898	678.851	60.5948	0.78573
669.705	60.3761	0.78333	689.446	60.9917	0.79061
679.848	60.7025	0.78783	699.425	61.221	0.79606
690.083	61.0256	0.79107	709.779	61.5789	0.79943
699.817	61.2912	0.79524	719.874	61.8813	0.80231
709.507	61.5793	0.79879	730.448	62.2077	0.80712
719.495	61.858	0.80231	740.045	62.5063	0.81106
729.931	62.0641	0.80446	748.578	62.7563	0.81667
739.502	62.3019	0.80785
748.854	62.5697	0.81115
755.163	62.8055	0.81349

## Sheet: Electrical resistivity of Bi-Ga
	Ga			Bi30Ga70			Bi33Ga67			Bi50Ga50			Bi67Ga33			Bi70Ga30			Bi
T [°C]	r [mW/cm]	error	T [°C]	r [mW/cm]	error	T [°C]	r [mW/cm]	error	T [°C]	r [mW/cm]	error	T [°C]	r [mW/cm]	error	T [°C]	r [mW/cm]	error	T [°C]	r [mW/cm]	error
102.319	28.1239	0.24258	261.993	62.6261	0.48852	299.986	68.7118	0.50613	292.804	87.8242	0.3423	310.13	102.828	0.87617	261.499	107.519	0.62399	301.36	127.887	1.28984
109.513	28.4314	0.24401	270.08	63.502	0.49139	311.483	68.8564	0.50214	299.649	88.1795	0.33909	320.273	102.819	0.87605	270.523	107.916	0.62648	309.725	128.591	1.27348
120.1	28.3722	0.2442	280.431	64.1111	0.49388	321.162	68.8395	0.50203	309.877	88.4578	0.34288	329.695	102.833	0.87654	279.91	108.383	0.62925	319.249	128.8	1.28324
129.558	28.7929	0.25117	291.164	64.6333	0.49834	330.596	68.8395	0.50203	319.909	88.5703	0.34105	339.358	103.307	0.89606	289.398	109.018	0.63567	329.452	129.091	1.29196
139.828	28.5	0.24691	300.653	65.0392	0.49989	339.128	68.8311	0.50195	329.988	89.0493	0.34203	349.249	104.079	0.90263	299.375	109.451	0.63575	339.979	130.015	1.29336
150.149	28.7338	0.24974	310.433	65.4387	0.50273	350.07	70.1178	0.59031	339.865	89.7699	0.34784	359.509	104.617	0.8906	310.37	109.634	0.63608	350.199	130.298	1.29241
160.126	29.0315	0.2506	319.918	65.8427	0.50644	360.97	70.9673	0.52196	350.231	91.0471	0.35086	369.859	104.689	0.89227	319.832	109.826	0.63853	360.599	131.357	1.30659
169.666	29.1905	0.25136	329.646	66.0801	0.50921	370.729	71.1243	0.51869	359.87	90.4216	0.35936	380.034	105.372	0.91598	329.809	110.73	0.64642	370.128	131.872	1.31284
180.071	29.2948	0.25175	339.552	66.4828	0.51073	380.687	71.1243	0.51869	370.046	90.2363	0.34868	390.407	106.452	0.90621	340.332	110.975	0.6477	379.944	132.873	1.3208
189.796	29.5278	0.2547	349.385	66.8657	0.51439	390.185	71.1305	0.51874	380.513	91.0626	0.35605	400.375	106.452	0.90621	350.542	111.445	0.64885	390.76	133.246	1.32
199.907	29.5677	0.2553	359.827	67.0957	0.51558	399.263	72.9326	0.53187	389.742	91.1654	0.34992	410.311	106.452	0.90621	360.057	111.827	0.65144	400.873	133.606	1.33796
209.781	29.7712	0.25529	370.026	67.4611	0.51778	409.569	72.2187	0.58201	399.835	91.9663	0.35357	420.243	107.3	0.93039	370.093	112.239	0.65358	409.842	134.355	1.33977
220.136	29.8639	0.25674	380.378	67.7755	0.52133	420.357	73.0332	0.53584	410.156	92.3453	0.35617	430.133	108.296	0.92192	379.513	112.746	0.65536	419.677	134.906	1.34135
230.293	29.988	0.2597	390.392	68.2111	0.52359	430.712	73.4364	0.53555	419.812	92.6104	0.35477	440.275	108.296	0.92192	389.705	113.218	0.65734	430.497	135.327	1.3515
240.311	30.1478	0.26081	399.958	68.5115	0.52602	440.356	73.4427	0.5356	430.286	92.9347	0.35657	450.089	108.298	0.92194	399.761	113.7	0.66237	439.451	135.86	1.35144
250.607	30.4216	0.26233	410.333	68.7541	0.52953	450.341	74.3475	0.61354	440.478	93.4659	0.36113	460.105	108.776	0.93904	409.345	114.357	0.66505	450.062	136.128	1.35602
260.801	30.4986	0.26242	420.405	69.0603	0.53033	460.582	74.6448	0.6374	450.309	94.3101	0.36342	470.436	109.875	0.93643	419.726	114.639	0.66665	460.464	136.917	1.3676
270.252	30.6156	0.26565	429.628	69.3927	0.53229	470.543	75.2395	0.54868	460.285	95.2079	0.36649	480.846	110.096	0.93772	430.386	115.058	0.66941	470.112	137.477	1.36709
279.455	30.6926	0.2654	439.958	69.7774	0.53637	479.467	75.4907	0.56806	470.225	94.9542	0.36685	490.574	110.15	0.93769	439.441	115.4	0.67368	480.646	137.706	1.36367
289.998	30.7925	0.26517	450.259	70.0767	0.53844	489.988	75.5745	0.55898	480.208	95.0481	0.36859	500.588	111.158	0.96162	450.061	116.069	0.67365	490.249	138.883	1.38951
300.129	30.9156	0.27242	460.361	70.3761	0.54159	500.116	76.634	0.74816	489.996	95.2221	0.36531	509.719	111.568	0.94977	460.752	116.28	0.67432	499.613	139.203	1.39377
310.221	31.0121	0.26748	469.607	70.6951	0.54366	509.109	75.742	0.55235	500.531	95.6855	0.36773	519.606	111.649	0.95198	470.626	116.896	0.67938	509.916	140.001	1.39717
319.651	31.1619	0.26866	479.39	70.991	0.54509	518.744	77.5387	0.5655	510.763	96.1465	0.37089	529.626	111.979	0.95326	480.084	117.204	0.68107	519.723	140.702	1.39411
330.238	31.2484	0.27002	490.035	71.2961	0.54707	528.041	77.5514	0.56554	520.003	96.5286	0.37003	540.754	112.458	0.97787	489.85	117.412	0.68325	529.825	140.85	1.39481
339.916	31.4155	0.27123	499.99	71.7338	0.55088	539.73	77.6937	0.57424	529.86	96.9812	0.37338	550.107	113.01	0.97752	499.651	117.805	0.68364	540.77	141.342	1.40834
349.771	31.577	0.27132	510.081	71.9038	0.55227	549.915	77.7776	0.58427	540.007	97.4454	0.37565	559.558	113.423	0.96556	509.756	118.313	0.68697	550.179	142.462	1.41636
360.14	31.7759	0.27748	520.321	72.295	0.55476	560.091	79.0842	0.71781	550.131	98.1924	0.37697	569.191	113.478	0.96677	519.522	118.689	0.69018	560.179	143.046	1.42692
370.489	31.7285	0.27362	530.125	72.5647	0.55684	570.506	78.9586	0.76554	559.694	99.2323	0.38386	580.063	113.822	0.96896	529.424	119.132	0.69151	570.326	143.872	1.42941
380.142	31.8309	0.27452	539.672	72.8375	0.55929	578.768	79.838	0.58222	569.611	99.452	0.38128	590.352	115.255	0.98116	539.987	119.47	0.6948	580.378	144.705	1.44262
389.508	32.079	0.27559	549.75	73.1216	0.56136	589.127	79.838	0.58222	580.011	99.7944	0.38382	599.29	115.255	0.98116	550.042	120.012	0.69688	589.924	145.486	1.4481
399.869	32.0805	0.27562	559.813	73.4102	0.56342	599.133	79.8633	0.5824	590.335	100.134	0.38401	609.688	115.255	0.98116	560.317	120.285	0.69831	599.916	146.613	1.46253
409.039	32.1903	0.2771	569.994	73.8081	0.56858	609.853	79.8549	0.58236	600.098	100.723	0.38846	619.611	115.631	1.00379	569.473	120.61	0.70056	609.569	148.291	1.46962
420.118	32.2588	0.28111	580.091	74.4136	0.5722	621.357	79.838	0.58222	610.43	101.458	0.38984	629.583	116.57	1.01667	579.737	120.875	0.70413	619.908	149.356	1.49189
430.493	32.38	0.27964	589.869	74.3789	0.57147	631.644	79.8507	0.58235	620.047	101.877	0.39223	640.329	117.093	0.9968	590.116	121.416	0.70534	629.493	150.161	1.49523
440.301	32.6153	0.28567	599.732	74.4693	0.57134	639.697	79.8507	0.58231	629.922	102.026	0.39156	650.007	117.094	0.99682	599.859	121.804	0.70807	640.761	150.975	1.50231
449.814	32.8315	0.28322	610.123	74.576	0.57238				640.108	102.751	0.39665	660.253	117.326	1.00991	610.071	122.173	0.71386	650.941	151.413	1.50014
459.556	32.8737	0.28229	619.361	74.6573	0.57348				649.878	102.553	0.39453	670.638	118.901	1.01271	620.702	122.298	0.71074	659.851	152.678	1.51457
470.338	33.0315	0.28407	629.623	74.6791	0.57364				659.876	103.253	0.40282	681.096	118.948	1.0126	629.533	122.635	0.71368	670.251	152.904	1.51468
480.08	33.1431	0.28462	639.905	75.2404	0.57751				669.869	105.214	0.40433	690.507	118.951	1.01262	640.183	122.969	0.71628	680.536	153.973	1.53856
489.628	33.2162	0.28602	650.582	75.4777	0.5796				679.998	105.8	0.40674	703.005	119.253	1.0165	650.541	123.081	0.71543	689.99	154.359	1.52855
499.027	33.3143	0.28659	660.102	75.7131	0.58141				691.72	105.822	0.40538	705.062	119.657	1.12227	659.963	123.345	0.71583	699.095	154.417	1.52974
509.421	33.5016	0.28958	669.581	75.8954	0.58246										669.79	123.863	0.71958	709.47	155.735	1.54934
519.571	33.6623	0.28887	679.908	76.1061	0.58407										680.077	124.352	0.72145	720.874	155.837	1.54486
529.638	33.7821	0.29101	689.939	76.4373	0.58678										690.249	124.748	0.72353	729.258	156.199	1.55047
539.927	33.9254	0.29176	699.491	76.6264	0.58784										700.047	124.586	0.72393	739.398	156.947	1.57642
550.074	34.0845	0.2935	709.518	76.9429	0.59036										709.807	125.132	0.72886
560.341	34.2346	0.29449	719.965	77.198	0.59427										719.501	125.693	0.73106
570.085	34.327	0.29584	730.276	77.5027	0.59477										729.552	126.157	0.73722
580.003	34.4268	0.29576	739.979	77.6227	0.5968										739.733	126.779	0.75794
589.933	34.6037	0.30087	750.125	77.6855	0.59597										748.502	128.787	0.75039
599.91	34.6939	0.29825	759.678	77.7133	0.59624
610.106	34.8462	0.30174	769.671	77.8793	0.59755
619.411	35.0618	0.3036	779.716	78.1292	0.60013
629.832	35.179	0.3046	789.366	78.4313	0.60183
640.174	35.2522	0.30308	800.383	78.5381	0.60263
649.577	35.1923	0.30229	810.578	78.747	0.60405
660.058	35.2969	0.30408	820.319	78.8397	0.60549
670.554	35.3754	0.30344	829.281	78.9296	0.6054
680.372	35.4519	0.30542
690.245	35.5611	0.30576
699.096	35.64	0.31106
709.191	35.595	0.30624
719.04	35.8496	0.30748
729.669	35.9245	0.30991
737.687	36.0044	0.31068

## Sheet: Electrical resistivity of Ga-In
	Ga			Ga95In05			Ga86In14			Ga75In25			Ga70In30			Ga25In75			Ga10In90			In
T [°C]	r [mW/cm]	error	T [°C]	r [mW/cm]	error	T [°C]	r [mW/cm]	error	T [°C]	r [mW/cm]	error	T [°C]	r [mW/cm]	error	T [°C]	r [mW/cm]	error	T [°C]	r [mW/cm]	error	T [°C]	r [mW/cm]	error
102.319	28.1239	0.24258	43.263	21.5949	0.16743	42.6298	10.8862	0.17509	70.0571	25.7354	0.22079	83.1459	39.2419	0.32717	174.891	45.1386	0.32936	130.088	35.0738	0.61244	180.299	33.1728	0.56561
109.513	28.4314	0.24401	49.9552	21.7145	0.16848	49.2646	10.9457	0.17614	79.7519	25.9183	0.22236	89.906	39.5434	0.33049	180.352	45.134	0.3301	139.38	35.3322	0.61821	189.728	33.4579	0.56398
120.1	28.3722	0.2442	59.5242	21.8932	0.16983	60.1074	11.0499	0.17777	89.7729	26.108	0.22398	100.053	40.0817	0.33416	189.723	45.4099	0.33188	149.466	35.535	0.62167	199.682	33.3083	0.5663
129.558	28.7929	0.25117	70.0152	21.9944	0.17053	69.9372	11.1284	0.17908	99.9701	26.2988	0.22561	110.013	40.334	0.33614	199.776	45.2861	0.33277	159.997	35.8219	0.62764	209.38	33.8351	0.56707
139.828	28.5	0.24691	79.6869	22.1454	0.1718	79.8341	11.2109	0.18038	109.877	26.4818	0.2272	119.686	40.7918	0.34086	210.226	45.6205	0.33495	170.352	36.055	0.62997	220.109	34.0402	0.57163
150.149	28.7338	0.24974	89.9403	22.3926	0.17399	89.8499	11.2927	0.18174	120.375	26.6769	0.22886	129.671	41.1368	0.34301	219.776	45.8255	0.33814	179.624	36.2508	0.63331	230.858	34.4088	0.57367
160.126	29.0315	0.2506	99.6066	22.5881	0.17515	99.9016	11.3728	0.18299	130.093	26.8482	0.23033	140.378	41.665	0.34832	229.76	46.1206	0.33755	190.296	36.6037	0.64029	240.114	34.4834	0.5756
169.666	29.1905	0.25136	109.944	22.735	0.17638	109.964	11.4632	0.18446	139.582	27.0231	0.23183	150.36	42.0816	0.35197	240.243	46.3305	0.34072	200.496	37.2265	0.65965	249.767	34.5825	0.57977
180.071	29.2948	0.25175	120.571	22.9047	0.17767	120.141	11.5407	0.18565	150.326	27.2213	0.23353	159.724	42.4	0.35624	249.736	46.411	0.34056	210.442	37.6709	0.65983	259.535	34.9094	0.58491
189.796	29.5278	0.2547	130.449	23.0456	0.17876	129.957	11.6209	0.18695	159.7	27.3914	0.23499	170.082	42.881	0.36036	259.686	46.6677	0.34129	220.31	37.924	0.66184	270.029	35.0996	0.59039
199.907	29.5677	0.2553	139.83	23.1948	0.1799	140.171	11.7024	0.18829	170.066	27.5748	0.23656	180.103	43.3502	0.36177	270.045	46.841	0.34389	230.447	38.1065	0.66529	280.108	35.5683	0.59083
209.781	29.7712	0.25529	149.886	23.3679	0.18124	149.706	11.7766	0.18946	180.072	27.7643	0.23818	190.084	43.6243	0.3651	280.546	46.8788	0.34341	239.956	37.934	0.66409	289.763	35.9309	0.59051
220.136	29.8639	0.25674	160.052	23.5169	0.18242	160.026	11.865	0.19091	190.26	27.9529	0.23981	200.252	44.1898	0.37	290.68	47.1554	0.3455	249.534	37.7359	0.659	300.171	36.0427	0.5928
230.293	29.988	0.2597	169.84	23.7004	0.18391	170.355	11.9474	0.19222	199.706	28.1285	0.2413	209.927	44.45	0.37147	300.11	47.3604	0.34606	259.453	38.1787	0.67011	309.876	36.3346	0.59883
240.311	30.1478	0.26081	180.283	23.8738	0.18521	180.317	12.0277	0.19349	209.823	28.3125	0.24289	219.768	44.8691	0.37398	309.945	47.5602	0.34803	269.86	38.6488	0.67705	319.716	36.4323	0.60458
250.607	30.4216	0.26233	190.004	24.0414	0.18649	189.37	12.1008	0.19467	219.85	28.5037	0.24452	230.033	45.2899	0.38025	319.897	47.8197	0.35291	280.066	38.9703	0.68094	329.464	36.6165	0.60822
260.801	30.4986	0.26242	199.971	24.1981	0.18765	199.557	12.1798	0.196	230.293	28.698	0.2462	240.393	45.6785	0.3806	329.798	48.2192	0.3526	289.988	39.2507	0.6853	339.846	36.8255	0.60808
270.252	30.6156	0.26565	210.301	24.3618	0.18894	209.943	12.2711	0.19744	239.562	28.8723	0.24769	250.125	46.0361	0.38542	340.275	48.3605	0.35314	299.605	39.5282	0.69173	349.8	37.2996	0.61212
279.455	30.6926	0.2654	220.002	24.5309	0.19025	219.885	12.3465	0.19861	250.13	29.0582	0.24927	259.733	46.4358	0.38784	350.436	48.511	0.35452	310.168	39.8416	0.69559	360.017	37.4163	0.6162
289.998	30.7925	0.26517	229.802	24.6933	0.1915	229.815	12.4256	0.1999	260.062	29.237	0.25081	269.722	46.9175	0.39384	359.877	48.7244	0.35635	319.756	40.0887	0.69982	370.14	37.6635	0.61742
300.129	30.9156	0.27242	240.022	24.8927	0.19308	240.047	12.5174	0.20142	269.845	29.4097	0.2523	279.885	47.3216	0.39512	369.977	48.9636	0.35874	329.585	40.3049	0.7045	380.229	37.9664	0.61901
310.221	31.0121	0.26748	250.171	25.0838	0.19456	250.267	12.6089	0.20288	279.518	29.5905	0.25385	289.901	47.858	0.39866	380.337	49.2387	0.36027	339.35	40.5881	0.70932	390.019	38.0668	0.62611
319.651	31.1619	0.26866	259.714	25.2584	0.1959	260.532	12.6941	0.20422	290.227	29.7937	0.25558	300.313	47.9072	0.39974	389.93	49.4834	0.36194	349.762	40.8993	0.71379	399.714	38.2586	0.63545
330.238	31.2484	0.27002	269.931	25.4427	0.19733	269.987	12.7613	0.20528	299.844	29.9787	0.25717	310.401	48.4186	0.40605	400.076	49.7478	0.36404	359.636	41.0782	0.71657	409.804	38.6266	0.64186
339.916	31.4155	0.27123	280.012	25.6063	0.19861	279.857	12.8451	0.20667	309.912	30.1663	0.25878	319.912	48.7949	0.40869	409.908	50.042	0.36598	369.945	41.1937	0.7185	420.275	38.9471	0.64566
349.771	31.577	0.27132	290.133	25.698	0.19923	289.99	12.9346	0.2081	319.775	30.348	0.26035	329.807	49.3753	0.41167	419.872	50.2221	0.36666	379.788	41.3442	0.72163	429.941	39.1028	0.64599
360.14	31.7759	0.27748	300.092	25.7263	0.19948	300.355	13.023	0.20954	330.449	30.555	0.26212	339.952	49.7077	0.41525	430.462	50.3938	0.36801	389.808	41.6015	0.72616	439.986	39.3328	0.6425
370.489	31.7285	0.27362	310.036	25.901	0.20085	310.08	13.0938	0.21064	339.651	30.7319	0.26363	349.714	50.1977	0.41971	439.765	50.6048	0.36998	398.743	41.7943	0.72935	450.278	39.767	0.64587
380.142	31.8309	0.27452	319.397	26.0282	0.20187	319.601	13.1854	0.21216	349.948	30.9143	0.2652	360.253	50.6111	0.42231	449.337	50.8822	0.37208				460.198	39.8464	0.65041
389.508	32.079	0.27559	329.893	26.1914	0.20318	329.777	13.2663	0.21342	359.933	31.0891	0.2667	370.725	50.8802	0.42697	460.246	51.241	0.37598				470.1	40.0693	0.65457
399.869	32.0805	0.27562	340.258	26.3592	0.20444	339.752	13.3442	0.21469	370.165	31.2604	0.26815	380.065	51.2292	0.42708	470.231	51.6403	0.37749				479.529	40.1294	0.65863
409.039	32.1903	0.2771	350.189	26.5196	0.20564	349.946	13.4306	0.21611	379.629	31.3601	0.269	390.218	51.6602	0.43023	480.024	51.8881	0.37961				490.074	40.4776	0.66415
420.118	32.2588	0.28111	359.985	26.6808	0.20694	360.07	13.5166	0.2175	390.199	31.5281	0.27046	397.054	51.8946	0.4322	489.963	52.1023	0.38135				500.069	40.8485	0.66733
430.493	32.38	0.27964	370.167	26.8826	0.20882	370.283	13.6151	0.21907	400.516	31.7159	0.27208				499.75	52.2985	0.38306				509.791	40.8325	0.67191
440.301	32.6153	0.28567	379.842	27.2642	0.21142	379.802	13.7095	0.22058	409.974	31.9195	0.27382				509.503	52.6525	0.38637				520.246	41.3025	0.676
449.814	32.8315	0.28322	389.864	27.3609	0.21214	390.16	13.7702	0.22152	419.547	32.1009	0.27538				519.852	52.8714	0.38658				530.326	41.5782	0.68005
459.556	32.8737	0.28229	399.883	27.4818	0.21311	399.762	13.8915	0.2235	430.012	32.2994	0.27708				530.001	53.0958	0.388				539.827	41.8321	0.6848
470.338	33.0315	0.28407	409.882	27.6675	0.21458	410.239	13.9741	0.2248	439.995	32.5268	0.27906				540.318	53.2211	0.38945				549.94	42.0112	0.68964
480.08	33.1431	0.28462	419.834	27.8396	0.21589	419.88	14.0549	0.22611	450.198	32.7224	0.28068				550.33	53.5423	0.39082				559.939	42.3187	0.69604
489.628	33.2162	0.28602	429.481	27.9855	0.21701	429.808	14.1269	0.22722	460.167	32.8494	0.2818				560.1	53.6558	0.39266				570.379	42.5469	0.70896
499.027	33.3143	0.28659	439.989	28.1822	0.21865	440.186	14.1788	0.2281	469.817	33.0207	0.28326				569.839	53.8754	0.39419				580.225	42.7355	0.70713
509.421	33.5016	0.28958	450.1	28.3962	0.22019	450.013	14.2557	0.22937	479.997	33.2107	0.2849				580.171	54.168	0.39612				590.178	42.913	0.7119
519.571	33.6623	0.28887	460.04	28.3345	0.21968	459.925	14.3409	0.2307	489.884	33.3923	0.28645				590.085	54.4238	0.39789				600.029	43.137	0.71912
529.638	33.7821	0.29101	469.639	28.4468	0.22061	470.251	14.4276	0.23212	499.608	33.5694	0.28797				599.622	54.5535	0.39901				610.344	43.333	0.71799
539.927	33.9254	0.29176	480.239	28.6512	0.22221	480.129	14.5184	0.23363	510.081	33.7557	0.28957				610.194	54.7878	0.4011				619.783	43.6065	0.73115
550.074	34.0845	0.2935	489.62	28.9172	0.22446	490.216	14.6133	0.23504	520.43	33.9418	0.29115				620.741	55.0341	0.4026				629.507	43.9762	0.73278
560.341	34.2346	0.29449	499.982	29.2323	0.22667	500.071	14.6791	0.23615	530.173	34.073	0.29235				630.204	55.2301	0.40391				639.903	43.983	0.73904
570.085	34.327	0.29584	509.985	29.3074	0.22724	509.988	14.7533	0.23732	539.73	34.2726	0.29399				639.286	55.4165	0.40461				649.38	44.2781	0.74325
580.003	34.4268	0.29576	520.007	29.4457	0.22835	520.324	14.8325	0.23859	550.004	34.4284	0.29532				649.51	55.7582	0.40733				660.269	44.4579	0.74979
589.933	34.6037	0.30087	529.669	29.6054	0.22959	530.166	14.9015	0.23971	560.069	34.5758	0.2966				659.578	55.9559	0.4085				669.62	44.8841	0.75636
599.91	34.6939	0.29825	540.796	29.7475	0.23067	540.083	14.98	0.24096	569.89	34.7605	0.29818				670.172	56.1628	0.41036				679.109	45.1133	0.76025
610.106	34.8462	0.30174	549.867	29.8864	0.23175	550.402	15.0595	0.24225	580.205	34.9595	0.29989				680.288	56.3689	0.41186				689.687	45.2388	0.7721
619.411	35.0618	0.3036	560.188	30.0671	0.23318	560.124	15.1344	0.24346	589.781	35.1471	0.30149				689.662	56.5815	0.41346				699.644	45.6478	0.7755
629.832	35.179	0.3046	569.823	30.2653	0.23475	570.24	15.2137	0.24473	600.177	35.323	0.303				699.87	56.767	0.41481				710.53	45.7498	0.78082
640.174	35.2522	0.30308	580.053	30.5404	0.23692	579.897	15.2892	0.24594	609.737	35.5724	0.30519				710.242	56.8679	0.41551				720.704	46.2053	0.78553
649.577	35.1923	0.30229	589.8	30.1233	0.23437	590.028	15.3665	0.24718	620.339	35.7091	0.3063				719.606	57.0413	0.41681				730.724	46.2636	0.7932
660.058	35.2969	0.30408	599.58	30.1785	0.23412	599.622	15.437	0.24831	630.361	35.8479	0.30751				729.684	57.2546	0.41805				736.29	46.446	0.79547
670.554	35.3754	0.30344	610.028	30.4702	0.23642	610.047	15.5163	0.24959	639.924	36.0027	0.30883				740.335	57.3832	0.41929
680.372	35.4519	0.30542	619.99	31.0409	0.24393	620.39	15.5939	0.25085	649.924	36.1724	0.31029
690.245	35.5611	0.30576	629.811	31.3462	0.24335	630.05	15.6647	0.25198	659.896	36.3563	0.31186
699.096	35.64	0.31106	640.127	31.3146	0.2428	640.137	15.7424	0.25322	669.942	36.5324	0.31337
709.191	35.595	0.30624	649.948	31.424	0.24366	646.78	15.7945	0.25404	679.94	36.695	0.31478
719.04	35.8496	0.30748	660.036	31.5559	0.24474				689.761	36.8815	0.3164
729.669	35.9245	0.30991	670.044	31.7286	0.24606				699.933	36.9787	0.31721
737.687	36.0044	0.31068	680.098	31.9206	0.24761				710.116	37.1911	0.31917
			690.062	32.2487	0.25057				719.419	37.375	0.32062
			699.872	31.5504	0.25036				729.968	37.5964	0.32253
			709.964	31.4615	0.24412				739.778	37.7886	0.32416
			719.814	31.7586	0.2464				749.415	37.9873	0.32586
			725.325	31.9446	0.24765				760.128	38.2147	0.32785
									769.128	38.4119	0.32963
									779.288	38.6467	0.3319
									790.042	38.8827	0.33382
									798.798	39.0351	0.3349

## Sheet: Electrical resistivity of EGaIn
	Cooling			Heating
T [°C]	r [mW/cm]	error	T [°C]	r [mW/cm]	error
53.2461	33.7648	0.46308	51.0991	33.8033	0.46318
59.6635	34.1385	0.46728	60.1933	34.1073	0.46852
69.6278	34.0396	0.46589	70.3913	34.1465	0.46852
79.2894	34.3051	0.46982	79.8775	34.176	0.46807
89.716	34.5274	0.47282	90.3305	34.1073	0.4679
99.6141	34.396	0.47083	100.215	34.0573	0.46686
109.543	34.3565	0.47245	109.861	34.0733	0.46837
119.363	35.1912	0.47564	119.864	34.3856	0.47279
129.68	34.6594	0.4759	130.537	34.5837	0.47367
139.62	34.6926	0.47511	140.127	34.7652	0.47626
150.3	34.6899	0.47519	149.892	34.8274	0.47667
159.787	34.8702	0.47811	159.821	35.031	0.48092
170.028	35.1043	0.48045	170.197	35.333	0.48372
180.257	35.1845	0.48194	180.815	35.6019	0.48797
189.673	35.3691	0.48442	190.423	35.8625	0.49182
199.979	35.4414	0.48625	200.235	36.1102	0.49642
209.713	35.5652	0.48689	210.057	36.331	0.4999
219.234	35.8064	0.49116	220.284	36.5662	0.50111
228.534	36.0286	0.49428	230.566	36.6763	0.50262
238.52	36.2679	0.497	240.879	36.7212	0.50286
249.362	36.4864	0.50027	250.658	36.7163	0.50302
259.691	36.6392	0.50284	260.528	36.9057	0.50749
270.111	36.8168	0.50441	270.108	37.2247	0.51271
280.138	36.9991	0.50702	279.728	37.5328	0.5141
289.766	37.1778	0.51002	290.287	37.7254	0.51875
299.707	37.3049	0.51098	301.079	37.9282	0.51921
309.239	37.5003	0.51534	309.716	38.0957	0.52294
319.599	37.6774	0.51653	320.448	38.1752	0.52362
330.36	37.9505	0.5215	330.393	38.3441	0.52804
340.666	38.1387	0.52378	340.29	38.6537	0.53281
350.272	38.3858	0.52624	349.627	38.7693	0.53157
360.262	38.6399	0.52909	359.374	38.9475	0.53445
369.713	38.8117	0.53141	370.11	39.1459	0.53801
379.545	38.9788	0.53455	380.272	39.3697	0.54005
390.306	39.1671	0.5373	389.596	39.5281	0.54146
397.83	39.2928	0.54013	398.157	39.6404	0.54635
